# Supplementary material for: Influence of Oxidative Stress Biomarkers and Genetic Polymorphisms on the Clinical Severity of Hydroxyurea-Free Senegalese Children with Sickle Cell Anemia
Source: Antioxidants (Basel). 2020 Sep 14;9(9):863. doi: 10.3390/antiox9090863 (PMC7555380; doi:10.3390/antiox9090863)
Supplement: Supplementary file 1 [file antioxidants-09-00863-s001.zip]

Archive with 3 entries (3 files):
- Supplemental data 1_v.5.pdf
- Supplemental data 2_v.5.pdf
- Supplemental data 3_v.5.pdf
